# Supplementary material for: Synergistic Inhibition of Acinetobacter baumannii Biofilm Formation and Reduction of Lung Inflammation In Vivo by Combination of α-Pinene and Meropenem
Source: Microorganisms. 2026 Apr 25;14(5):968. doi: 10.3390/microorganisms14050968 (PMC13210185; doi:10.3390/microorganisms14050968)
Supplement: Supplementary file 1 [file microorganisms-14-00968-s001.zip]

Archive with 1 entries (1 files):
- microorganisms-4258289-supplementary.pdf
